# Supplementary material for: Structure of a Holliday junction complex reveals mechanisms governing a highly regulated DNA transaction
Source: eLife. 2016 May 25;5:e14313. doi: 10.7554/eLife.14313 (PMC4880445; doi:10.7554/eLife.14313)
Supplement: Figure 4—source data 2. — FSC, randomized FSC, and true FSC are tabulated as a function of resolution. DOI: http://dx.doi.org/10.7554/eLife.14313.008 [file elife-14313-fig4-data2.zip]

Archive with 1 entries (1 files):
- Figure_4_source_2.csv
