# Supplementary material for: Structure of a Holliday junction complex reveals mechanisms governing a highly regulated DNA transaction
Source: eLife. 2016 May 25;5:e14313. doi: 10.7554/eLife.14313 (PMC4880445; doi:10.7554/eLife.14313)
Supplement: Figure 4—source data 2. — FSC, randomized FSC, and true FSC are tabulated as a function of resolution. DOI: http://dx.doi.org/10.7554/eLife.14313.008 [file elife-14313-fig4-data2.zip › Figure_4_source_2.csv]

Resolution [1/�]	FSC	FSC randomized	FSC true
0.0027902	1	0.99999
0.0055804	0.99999	0.99998
0.0083705	0.99997	0.99996
0.011161	0.99994	0.99993
0.013951	0.99988	0.99988
0.016741	0.99986	0.99978
0.019531	0.99979	0.99968
0.022321	0.99969	0.9996
0.025112	0.99939	0.99926
0.027902	0.9991	0.99904
0.030692	0.99873	0.99862
0.033482	0.99727	0.99735
0.036271	0.99411	0.994
0.039064	0.98898	0.98817
0.041854	0.98377	0.98227
0.044643	0.9793	0.98039
0.047432	0.97166	0.97468
0.050225	0.95529	0.95817
0.053014	0.91555	0.9041
0.055804	0.84995	0.65713
0.058593	0.79155	0.25244	0.76484
0.061386	0.69573	0.067606	0.68595
0.064175	0.57669	0.070588	0.55912
0.066964	0.56553	0.062162	0.54957
0.069754	0.50944	0.084105	0.48201
0.072546	0.42625	0.1269	0.36774
0.075336	0.38553	0.14738	0.30565
0.078125	0.36009	0.022246	0.34966
0.080914	0.36254	-0.025325	0.37351
0.083707	0.32997	0.043683	0.30699
0.086496	0.26513	-0.041401	0.28753
0.089286	0.25184	-0.10813	0.30668
0.092075	0.16259	-0.1247	0.23754
0.094868	0.011642	-0.0042217	0.015744
0.097657	0.077471	-0.0099849	0.085955
0.10045	0.016342	0.11642	-0.12658
0.10324	0.073793	0.091697	-0.02133
0.10603	0.12347	-0.017952	0.1372
0.10882	0.091272	0.11236	-0.026203
0.11161	0.083377	0.076325	0.0081346
0.1144	0.077638	-0.0079605	0.084423
0.11719	0.02983	0.049236	-0.021279
0.11998	-0.14047	0.034068	-0.18679
0.12277	-0.099053	0.024526	-0.12959
0.12556	0.032068	-0.020028	0.050297
0.12835	0.032326	-0.0073163	0.039132
0.13114	-0.015495	0.0096593	-0.025606
0.13393	0.064947	0.023863	0.042883
0.13672	-0.042062	0.01036	-0.053444
0.13951	-0.10841	0.0159	-0.12818
0.1423	-0.0043456	0.01277	-0.017522
0.14509	0.081105	-0.032838	0.10777
0.14788	0.048652	0.024865	0.024884
0.15067	0.08648	0.040529	0.04944
0.15346	0.060627	0.02953	0.032805
0.15625	0.038046	0.058255	-0.022548
0.15904	-0.037806	0.037226	-0.080556
0.16183	-0.035852	-0.0023258	-0.033383
0.16462	-0.014723	0.013841	-0.029303
0.16741	-0.0050926	-0.09114	0.073832
0.1702	-0.038087	-0.15364	0.090061
0.17299	-0.088987	-0.074731	-0.012497
0.17578	-0.05497	-0.076713	0.019034
0.17857	-0.067899	-0.060217	-0.006906
